# Supplementary material for: Promoting leisure functions through setting creative linguistic landscapes in recreational zones
Source: PLoS One. 2024 Mar 22;19(3):e0299775. doi: 10.1371/journal.pone.0299775 (PMC10959382; doi:10.1371/journal.pone.0299775)
Supplement: S1 File — (XLSX) [file pone.0299775.s001.xlsx]

## Sheet: X1
The limit of suitable locations	S1Emotion exchanging	S2Creating atmosphere	S3Mood regulation	S4Mentality guidance	S5Catering to wishes	S6Inducing behaviors	S7Labeling site	S8 Building cognition	S9 Resonating with movie lines
	7	5	4	2	1	8	9	6	3
	6	2	3	5	1	7	9	8	4
	9	6	4	2	3	7	8	5	1
	5	7	2	4	3	8	9	6	1
	9	3	6	1	2	8	7	4	5
	6	5	1	2	4	9	8	7	3
	8	5	3	1	2	7	6	9	4
	9	6	4	2	3	7	8	5	1
	6	4	5	1	3	8	9	7	2
	5	8	1	3	4	7	9	6	2
	7	6	3	1	2	9	8	5	4
	9	4	6	2	1	7	8	5	3
	8	3	4	1	2	6	9	7	5
	6	7	3	2	1	9	8	5	4
	5	6	2	4	3	8	9	7	1
	8	2	5	4	1	7	6	9	3
	6	4	3	1	2	9	8	7	5
	5	7	2	4	1	6	9	8	3
	6	4	5	3	2	9	8	7	1
	8	6	4	1	2	7	9	5	3
	5	6	3	2	1	9	8	7	4
	9	5	4	3	2	6	7	8	1
	8	7	1	3	4	5	9	6	2
	6	4	3	1	2	8	9	7	5
	8	5	6	2	3	9	7	4	1
	6	4	5	1	2	8	9	7	3
	8	3	2	4	1	9	7	6	5
	7	2	6	5	1	9	8	4	3
	4	6	7	2	3	8	9	5	1
	8	4	1	2	3	7	6	9	5
	7	5	4	3	1	9	8	6	2
	6	5	3	1	2	9	8	7	4
	8	5	6	2	1	9	7	4	3
	7	4	5	3	2	6	9	8	1
	5	7	2	4	3	8	6	9	1
	9	5	6	1	2	7	8	4	3
	7	2	3	5	4	9	8	6	1
	9	6	1	4	2	7	8	5	3
	5	7	3	1	2	8	9	6	4
	9	3	6	2	1	8	7	4	5
	9	4	5	3	2	8	6	7	1
	7	5	3	2	1	6	9	8	4
	8	9	4	2	3	7	6	5	1
	4	3	7	1	2	6	9	8	5
	6	5	4	2	3	9	8	7	1
	5	7	3	1	2	8	9	6	4
	6	5	4	3	2	9	8	7	1
	3	5	9	2	1	6	7	8	4
	8	6	2	4	3	7	9	5	1
	6	3	5	2	1	8	9	7	4
	5	7	1	4	2	8	9	6	3
	4	6	7	2	3	9	8	5	1
	6	4	5	3	1	9	8	7	2
	5	7	3	1	2	8	6	9	4
	8	9	6	3	2	7	5	4	1
	6	5	3	1	2	9	8	7	4
	4	3	7	2	1	8	9	6	5
	6	4	5	1	3	8	9	7	2
	8	6	5	2	1	9	7	4	3
	6	5	1	3	2	8	9	7	4
	9	3	4	2	1	8	6	7	5
	6	4	5	1	3	9	8	7	2
	8	5	1	2	3	7	9	6	4
	7	3	4	1	2	8	6	9	5
	5	6	2	4	3	8	9	7	1
	9	5	3	1	2	6	7	8	4
	7	8	4	3	1	6	9	5	2
	6	3	2	1	4	9	8	7	5
	5	7	6	2	3	8	9	4	1
	4	2	7	5	1	8	9	6	3
	9	7	3	1	2	6	5	8	4
	6	5	1	3	4	8	7	9	2
	8	6	4	1	2	7	9	5	3
	7	3	5	2	1	8	9	6	4
	5	7	4	3	2	6	9	8	1
	9	6	5	1	3	7	8	4	2
	7	5	3	1	2	9	8	6	4
	9	6	4	3	1	7	8	5	2
	6	5	2	4	3	8	7	9	1
	8	7	2	3	1	6	9	5	4
	9	6	4	1	2	7	8	5	3
	5	6	1	4	3	9	8	7	2
	7	4	3	1	2	8	9	6	5
	6	4	5	2	1	7	9	8	3
	9	3	1	4	2	8	7	6	5
	7	4	6	5	1	9	8	2	3
	5	6	3	1	2	9	8	7	4
	7	4	5	2	3	6	9	8	1
	9	4	6	1	2	7	8	5	3
	7	3	2	5	4	9	8	6	1
	9	3	6	2	1	8	7	5	4
	8	3	7	1	2	6	9	4	5
	6	5	3	4	2	9	8	7	1
	8	6	4	1	3	7	9	5	2
	6	5	3	2	1	8	9	7	4
	5	6	3	1	2	8	7	9	4
	4	2	7	3	1	8	9	6	5
	7	6	5	2	1	9	8	4	3
	6	3	5	1	4	9	8	7	2
	7	6	2	4	3	8	9	5	1
	9	5	1	3	2	6	7	8	4
	6	4	2	1	3	9	8	7	5
	7	2	5	4	1	8	9	6	3
	5	7	3	1	2	6	8	9	4
	6	2	5	3	1	7	9	8	4
	9	3	5	1	2	8	7	4	6
	6	5	1	2	3	9	8	7	4
	5	8	3	1	4	7	9	6	2
	8	7	3	2	1	9	6	5	4
	7	4	3	1	2	9	8	6	5
	8	7	4	3	2	5	9	6	1
	8	4	2	1	3	7	6	9	5
	8	6	5	2	1	9	7	4	3
	9	6	1	3	4	7	8	5	2
	5	7	2	1	3	8	9	6	4
	7	4	3	2	1	6	9	8	5
	6	7	3	1	2	8	9	5	4
	6	4	7	2	3	9	8	5	1
	8	7	6	3	2	9	5	4	1
	9	4	3	2	1	8	7	6	5
	8	5	2	1	3	7	9	6	4
	7	3	5	2	1	8	6	9	4
	6	5	3	1	4	8	7	9	2
	9	6	4	3	2	7	8	5	1
	8	5	3	2	1	7	6	9	4
	6	4	5	3	1	8	9	7	2
	8	4	3	1	2	6	9	7	5
	8	5	2	4	1	7	6	9	3
	9	4	5	3	2	6	8	7	1
	9	5	4	1	3	6	7	8	2
	8	6	5	2	3	9	7	4	1
	6	4	7	3	2	8	9	5	1
	9	5	4	3	1	7	8	6	2
	9	7	2	4	3	8	6	5	1
	9	4	5	1	3	8	6	7	2
	8	7	4	2	3	9	6	5	1
	6	5	4	3	2	9	8	7	1
	9	5	3	1	2	6	7	8	4
	6	7	1	4	2	8	9	5	3
	7	4	5	3	1	9	8	6	2
	9	5	3	1	2	6	8	7	4
	7	4	5	1	3	8	9	6	2
	8	5	1	3	2	6	9	7	4
	9	8	4	3	1	6	7	5	2
	6	7	5	2	3	8	9	4	1
	8	6	3	1	2	7	9	5	4
平均	6.9863	5.02055	3.78082	2.25342	2.10959	7.68493	7.93836	6.31507	2.91096
排序	3	5	6	8	9	2	1	4	7
值	7	5	4	2	1	8	9	6	3

## Sheet: X2
Producing innovative content	S1Emotion exchanging	S2Creating atmosphere	S3Mood regulation	S4Mentality guidance	S5Catering to wishes	S6Inducing behaviors	S7Labeling site	S8 Building cognition	S9 Resonating with movie lines
	2	9	4	7	5	6	3	1	8
	3	8	5	7	4	6	2	1	9
	1	9	3	8	6	5	4	2	7
	3	8	6	7	5	4	1	2	9
	4	9	3	8	5	6	2	1	7
	1	7	5	9	4	6	3	2	8
	2	9	4	5	7	8	1	3	6
	2	8	1	7	5	6	4	3	9
	1	6	4	8	5	9	3	2	7
	3	9	5	4	7	6	2	1	8
	2	7	1	8	5	6	3	4	9
	1	9	5	7	3	6	4	2	8
	3	9	4	8	5	6	1	2	7
	4	9	2	7	5	8	1	3	6
	1	8	3	6	5	7	4	2	9
	2	8	4	9	5	6	3	1	7
	2	5	4	7	6	9	3	1	8
	4	9	3	8	5	6	1	2	7
	1	7	4	9	5	8	3	2	6
	2	9	5	7	3	6	4	1	8
	4	8	5	7	2	6	3	1	9
	1	8	3	6	5	7	4	2	9
	3	9	5	8	4	6	1	2	7
	4	7	2	9	5	6	3	1	8
	2	8	4	7	5	6	1	3	9
	2	6	1	7	5	9	3	4	8
	1	7	4	8	5	6	3	2	9
	2	7	5	9	4	8	3	1	6
	4	9	2	6	5	7	3	1	8
	1	8	4	7	6	5	3	2	9
	3	9	5	7	4	6	1	2	8
	2	9	5	7	3	6	4	1	8
	1	9	6	8	5	4	3	2	7
	2	7	1	8	5	6	3	4	9
	4	7	2	9	3	6	5	1	8
	3	8	1	9	5	6	4	2	7
	3	9	5	7	6	4	2	1	8
	1	8	4	9	5	6	3	2	7
	1	8	4	7	5	6	2	3	9
	2	7	4	8	5	9	3	1	6
	5	9	2	7	4	6	3	1	8
	3	9	4	8	5	6	2	1	7
	2	7	5	9	4	6	1	3	8
	1	8	2	6	5	7	3	4	9
	1	9	3	7	6	5	4	2	8
	2	9	3	8	4	6	5	1	7
	2	7	1	8	5	6	4	3	9
	4	9	1	7	3	6	5	2	8
	1	7	3	9	6	5	4	2	8
	3	8	4	9	5	6	1	2	7
	2	6	4	8	5	9	3	1	7
	2	7	5	9	3	6	4	1	8
	4	8	2	7	5	6	3	1	9
	1	7	5	9	4	8	3	2	6
	4	9	3	8	5	6	1	2	7
	2	8	4	6	5	7	3	1	9
	1	7	5	9	3	8	4	2	6
	3	6	4	9	5	8	1	2	7
	4	9	1	6	5	7	3	2	8
	2	8	4	7	5	6	1	3	9
	1	8	3	6	4	7	5	2	9
	2	9	4	8	5	6	1	3	7
	3	9	4	5	7	8	2	1	6
	1	7	4	9	3	6	5	2	8
	2	8	4	6	5	7	1	3	9
	3	9	5	7	4	6	2	1	8
	1	7	3	8	5	6	4	2	9
	5	9	4	7	3	6	2	1	8
	1	8	5	7	4	6	3	2	9
	4	7	2	9	5	8	3	1	6
	2	8	6	7	5	4	3	1	9
	1	9	4	8	6	5	2	3	7
	2	9	4	7	5	6	3	1	8
	4	7	6	8	5	3	1	2	9
	4	9	2	8	5	6	3	1	7
	1	9	6	7	2	5	4	3	8
	3	8	4	9	5	6	2	1	7
	2	7	4	5	6	9	3	1	8
	4	9	3	8	5	7	2	1	6
	4	8	3	7	1	6	5	2	9
	2	8	4	6	5	7	1	3	9
	4	6	1	7	5	9	3	2	8
	1	7	4	8	6	5	3	2	9
	2	9	6	8	5	4	3	1	7
	2	7	1	6	5	8	4	3	9
	3	9	7	5	6	4	2	1	8
	2	7	4	9	5	8	3	1	6
	1	8	3	6	5	7	2	4	9
	2	7	1	8	4	6	5	3	9
	4	8	3	9	5	6	1	2	7
	2	5	4	8	6	9	3	1	7
	1	7	5	9	3	8	4	2	6
	3	6	4	9	5	7	1	2	8
	2	8	5	7	4	6	1	3	9
	3	9	4	5	6	8	2	1	7
	3	9	5	7	2	6	4	1	8
	1	7	5	8	4	6	3	2	9
	2	8	7	6	5	4	3	1	9
	2	9	4	8	6	5	1	3	7
	3	7	5	8	4	6	2	1	9
	1	9	4	8	6	5	3	2	7
	1	7	5	9	4	6	3	2	8
	2	9	4	5	8	7	1	3	6
	2	9	4	8	5	6	1	3	7
	3	9	5	6	2	7	4	1	8
	2	7	5	8	4	9	3	1	6
	4	9	2	6	3	7	5	1	8
	1	9	5	7	3	6	4	2	8
	2	8	4	7	5	6	1	3	9
	4	9	3	7	1	5	6	2	8
	3	8	1	7	5	6	4	2	9
	2	7	4	6	5	8	3	1	9
	2	8	4	5	6	7	1	3	9
	3	8	1	7	5	6	4	2	9
	3	9	5	4	7	6	1	2	8
	1	9	4	7	5	8	2	3	6
	1	7	3	9	5	8	4	2	6
	3	9	5	8	4	6	2	1	7
	1	7	4	8	6	5	3	2	9
	3	9	5	7	4	6	2	1	8
	1	5	4	8	6	9	3	2	7
	2	7	1	8	6	5	3	4	9
	1	8	3	5	6	7	4	2	9
	1	8	3	6	5	9	4	2	7
	4	7	1	9	5	6	3	2	8
	2	7	4	9	3	6	5	1	8
	1	8	3	9	6	5	4	2	7
	1	8	4	9	5	7	3	2	6
	3	9	2	7	4	6	5	1	8
	3	9	6	8	5	4	2	1	7
	2	7	6	9	4	5	1	3	8
	1	9	5	7	6	3	4	2	8
	2	9	1	8	4	6	5	3	7
	1	7	4	9	6	5	3	2	8
	2	7	5	8	3	6	4	1	9
	2	9	3	8	5	6	1	4	7
	1	7	5	9	4	8	3	2	6
	4	9	2	6	5	7	3	1	8
	1	8	2	6	4	7	5	3	9
	1	9	4	7	3	6	5	2	8
	1	7	3	8	6	5	4	2	9
	2	7	3	9	5	8	4	1	6
	2	9	5	8	4	6	1	3	7
	5	9	4	6	3	7	2	1	8
	3	8	1	9	5	6	2	4	7
	4	9	2	8	6	5	1	3	7
平均	2.26712	7.9726	3.67808	7.46575	4.70548	6.34932	2.84247	1.93151	7.78767
排序	8	1	6	3	5	4	7	9	2
赋值	2	9	4	7	5	6	3	1	8

## Sheet: X3
Manifesting a unique image	S1Emotion exchanging	S2Creating atmosphere	S3Mood regulation	S4Mentality guidance	S5Catering to wishes	S6Inducing behaviors	S7Labeling site	S8 Building cognition	S9 Resonating with movie lines
	5	8	3	4	1	9	7	6	2
	6	9	1	5	2	8	7	4	3
	3	7	4	6	1	9	8	5	2
	4	6	2	9	3	7	8	5	1
	5	7	3	6	2	8	9	4	1
	2	8	5	6	4	7	9	3	1
	1	9	2	5	3	7	8	6	4
	4	8	1	7	2	6	9	5	3
	6	9	5	4	1	7	8	3	2
	3	9	4	8	2	5	6	7	1
	5	8	1	7	2	6	9	4	3
	6	7	3	4	1	9	8	5	2
	4	6	2	9	3	8	7	5	1
	5	9	1	8	2	7	6	4	3
	3	8	5	6	1	7	9	4	2
	6	8	3	1	2	7	9	5	4
	3	9	6	4	2	8	7	5	1
	2	9	1	6	5	7	8	4	3
	3	8	4	5	2	7	9	6	1
	5	7	3	6	1	9	8	4	2
	2	9	6	5	4	8	7	3	1
	5	8	3	6	1	7	9	4	2
	4	7	5	8	1	9	6	3	2
	2	8	3	5	1	7	9	6	4
	3	7	5	6	2	9	8	4	1
	4	5	3	6	1	8	7	9	2
	7	8	1	5	2	4	9	6	3
	4	9	5	7	2	6	8	1	3
	2	8	3	6	1	7	9	5	4
	1	7	4	5	2	8	9	6	3
	3	9	4	7	1	6	8	5	2
	4	7	3	8	2	9	5	6	1
	2	9	1	6	4	5	8	7	3
	5	8	3	6	1	7	9	4	2
	3	6	4	9	2	8	7	5	1
	2	8	1	5	4	7	9	6	3
	3	7	4	6	1	9	8	5	2
	2	8	3	7	5	6	9	4	1
	5	9	1	6	2	8	7	4	3
	1	7	2	5	3	9	8	6	4
	3	6	4	9	1	7	8	5	2
	6	8	1	5	2	9	7	4	3
	3	9	5	7	2	8	6	4	1
	2	8	3	5	1	7	9	6	4
	5	9	3	6	1	8	7	4	2
	1	7	5	6	2	9	8	3	4
	4	8	1	7	2	6	9	5	3
	3	9	4	8	1	5	6	7	2
	4	6	2	9	3	8	7	5	1
	4	7	5	6	1	8	9	3	2
	6	9	1	4	2	5	8	7	3
	5	8	1	7	3	6	9	4	2
	2	8	3	9	4	7	6	5	1
	3	7	1	5	2	8	9	6	4
	6	8	5	4	1	7	9	3	2
	5	9	1	6	2	8	7	4	3
	4	7	1	5	2	9	8	6	3
	6	8	3	4	2	5	9	7	1
	4	9	2	6	1	7	8	5	3
	3	6	4	9	2	8	7	5	1
	1	8	3	7	5	6	9	4	2
	2	9	1	5	4	7	8	6	3
	7	8	3	6	1	4	9	5	2
	5	8	2	6	3	9	7	4	1
	3	8	4	5	1	7	9	6	2
	4	9	2	7	3	5	8	6	1
	2	8	4	5	1	7	9	6	3
	4	7	5	8	2	9	6	3	1
	3	9	4	5	1	8	7	6	2
	5	8	1	6	2	7	9	4	3
	2	9	5	7	4	6	8	3	1
	3	7	4	6	1	8	9	5	2
	6	9	1	5	3	8	7	4	2
	5	9	1	6	3	8	7	4	2
	6	8	3	5	2	9	7	4	1
	3	9	5	8	2	4	6	7	1
	1	6	2	9	4	8	7	5	3
	3	9	5	6	2	7	8	4	1
	6	9	3	1	4	7	8	5	2
	1	9	2	5	6	7	8	4	3
	2	9	7	4	5	8	6	3	1
	2	8	1	5	3	9	7	6	4
	3	7	5	8	4	9	6	2	1
	4	8	5	7	3	6	9	1	2
	3	7	4	9	2	6	8	5	1
	2	7	5	8	4	9	3	6	1
	3	9	4	6	2	8	7	5	1
	2	8	3	7	5	9	6	4	1
	1	7	2	5	4	9	8	6	3
	3	7	4	9	1	6	8	5	2
	2	8	3	5	4	9	7	6	1
	4	8	1	9	2	6	7	5	3
	6	9	1	4	3	8	7	5	2
	5	9	2	6	1	8	7	4	3
	4	9	2	7	1	6	8	5	3
	2	9	1	6	5	7	8	4	3
	7	8	1	6	3	4	9	5	2
	3	9	2	7	4	5	8	6	1
	5	7	1	6	2	8	9	4	3
	5	8	2	4	3	9	7	6	1
	3	8	4	7	1	9	6	5	2
	4	7	2	9	3	6	8	5	1
	3	8	5	6	4	7	9	2	1
	6	9	4	5	1	7	8	3	2
	6	8	3	4	1	9	7	5	2
	5	9	1	7	2	8	6	4	3
	4	9	6	3	2	8	7	5	1
	3	8	4	5	2	6	9	7	1
	4	7	5	8	3	9	6	2	1
	7	8	1	5	4	6	9	2	3
	2	7	4	5	3	8	9	6	1
	3	7	4	8	1	9	6	5	2
	3	9	6	7	2	8	5	4	1
	4	6	2	9	5	8	7	3	1
	1	8	3	9	4	7	6	5	2
	6	8	4	5	1	7	9	3	2
	4	8	2	6	3	5	9	7	1
	3	7	4	5	1	8	9	6	2
	2	9	4	5	3	8	7	6	1
	4	7	3	6	1	8	9	5	2
	5	9	1	6	3	8	7	4	2
	1	9	2	5	4	7	8	6	3
	4	8	1	7	3	6	9	5	2
	5	8	1	6	2	7	9	4	3
	5	7	3	8	1	9	6	4	2
	5	8	3	7	1	6	9	4	2
	4	5	3	6	2	8	7	9	1
	3	8	1	6	2	7	9	5	4
	2	9	4	6	3	5	8	7	1
	3	8	5	6	1	7	9	4	2
	2	8	1	4	5	7	9	6	3
	5	9	2	6	3	8	7	4	1
	6	8	1	4	2	9	7	5	3
	5	9	1	6	3	8	7	4	2
	2	8	5	6	1	9	7	3	4
	3	9	4	8	1	6	7	5	2
	4	8	5	6	1	7	9	3	2
	5	8	3	7	2	6	9	4	1
	3	9	1	5	2	8	7	6	4
	4	7	2	5	1	9	8	6	3
	3	6	4	9	2	8	6	5	1
	4	8	1	7	3	5	9	6	2
	5	8	2	6	4	9	7	3	1
	1	7	4	5	3	8	9	6	2
	4	7	5	8	3	9	6	2	1
	5	9	2	7	4	6	8	3	1
平均	3.69178	7.94521	2.9589	6.15753	2.36301	7.34932	7.73288	4.73973	2.05479
排序	6	1	7	4	8	3	2	5	9
赋值	4	9	3	6	2	7	8	5	1

## Sheet: X4
Not easy to update	S1Emotion exchanging	S2Creating atmosphere	S3Mood regulation	S4Mentality guidance	S5Catering to wishes	S6Inducing behaviors	S7Labeling site	S8 Building cognition	S9 Resonating with movie lines
	1	2	3	5	4	7	9	8	6
	3	1	2	6	4	8	7	9	5
	4	3	2	7	1	5	6	8	9
	1	2	3	5	4	6	9	8	7
	1	4	7	9	2	3	5	6	8
	2	3	1	6	4	8	7	9	5
	3	5	2	1	6	7	9	8	4
	1	2	3	5	4	9	7	8	6
	2	3	4	1	5	6	8	7	9
	2	4	3	1	5	7	6	8	9
	3	4	1	6	2	8	9	7	5
	1	6	4	7	3	5	8	9	2
	2	1	3	5	4	6	9	8	7
	1	5	3	2	6	8	9	7	4
	3	2	1	5	4	7	8	9	6
	3	2	1	8	4	6	9	5	7
	1	2	7	4	5	3	8	9	6
	3	1	2	7	4	5	8	9	6
	2	1	3	4	5	7	9	6	8
	3	2	1	5	4	9	7	8	6
	3	2	1	7	4	5	8	6	9
	4	2	3	6	1	7	8	9	5
	2	1	4	5	3	9	7	8	6
	4	2	3	5	1	6	9	8	7
	1	3	2	4	5	7	8	9	6
	1	2	6	5	9	8	4	7	3
	3	5	1	2	6	7	9	8	4
	3	2	1	6	4	8	9	7	5
	4	2	3	5	1	7	9	8	6
	1	2	6	7	4	5	8	9	3
	2	1	3	6	8	7	9	4	5
	2	1	4	8	3	7	9	5	6
	3	2	1	5	8	6	9	4	7
	1	3	2	9	6	7	5	8	4
	2	1	3	5	4	8	9	7	6
	2	1	4	6	3	9	7	8	5
	2	1	4	3	6	8	7	9	5
	1	3	2	4	5	7	6	8	9
	3	1	2	4	5	6	9	8	7
	1	2	3	5	4	7	8	9	6
	3	1	2	6	4	7	9	8	5
	3	2	1	4	7	6	8	9	5
	1	4	6	7	3	5	8	9	2
	2	1	4	5	3	7	9	6	8
	1	2	3	6	4	7	8	9	5
	3	1	2	6	4	5	8	9	7
	3	1	2	7	4	5	6	8	9
	4	2	1	6	4	7	8	9	5
	1	3	2	4	5	7	6	8	9
	1	2	3	5	4	8	9	7	6
	4	3	2	6	1	7	9	8	5
	2	1	3	8	6	7	9	4	5
	2	1	5	3	6	8	7	9	4
	1	3	4	2	5	7	6	8	9
	3	1	2	6	5	8	9	7	4
	2	4	7	9	1	3	5	6	8
	4	2	1	3	6	7	9	8	5
	1	2	3	6	4	9	7	8	5
	3	1	2	4	5	7	9	6	8
	2	3	1	5	4	7	6	8	9
	3	1	2	8	4	6	9	5	7
	2	1	3	5	6	7	9	8	4
	1	3	2	5	4	7	6	8	9
	1	2	6	5	3	8	4	7	9
	2	1	6	7	4	5	8	9	3
	2	1	3	6	7	8	9	4	5
	3	4	1	5	2	7	9	8	6
	3	1	2	4	5	6	9	7	8
	2	1	6	3	4	8	7	9	5
	3	1	2	6	5	4	8	9	7
	2	1	3	7	4	5	6	8	9
	4	3	1	2	7	5	9	8	6
	1	2	4	7	6	5	8	9	3
	2	1	3	5	4	8	9	7	6
	3	4	1	7	5	2	9	6	8
	3	5	2	1	6	7	9	8	4
	3	2	1	4	7	6	8	9	5
	1	4	3	5	2	7	9	8	6
	2	1	4	5	3	7	6	8	9
	3	2	4	8	1	6	9	5	7
	1	2	7	4	3	5	8	9	6
	2	1	4	5	3	9	7	6	8
	2	1	4	3	9	7	5	6	8
	1	3	2	4	5	8	6	7	9
	1	2	5	7	4	6	8	9	3
	2	1	3	6	8	7	9	5	4
	2	1	4	6	3	7	9	5	8
	3	1	4	6	2	9	7	8	5
	2	1	4	3	5	8	7	9	6
	1	3	2	5	4	6	9	8	7
	1	4	7	2	3	9	6	5	8
	3	2	1	4	5	6	8	9	7
	1	3	6	7	4	5	8	9	2
	1	3	2	4	5	7	6	9	8
	3	2	1	5	4	8	9	7	6
	2	1	6	7	4	5	8	9	3
	1	2	3	4	5	7	9	8	6
	2	3	1	6	4	8	9	7	5
	1	4	3	7	6	5	8	9	2
	1	2	6	5	3	8	9	7	4
	2	1	4	7	6	5	8	9	3
	1	2	4	6	3	7	9	8	5
	3	1	2	7	4	5	6	8	9
	2	1	4	3	7	5	9	8	6
	1	2	4	7	5	6	8	9	3
	2	1	4	3	9	7	6	5	8
	1	3	2	4	5	7	6	9	8
	3	2	1	5	4	6	9	8	7
	1	3	2	4	6	7	8	5	9
	2	1	5	6	3	8	9	7	4
	1	4	2	7	9	3	5	6	8
	3	1	2	4	7	6	8	9	5
	1	2	4	7	6	5	8	9	3
	2	1	3	5	6	7	9	4	8
	2	3	1	6	4	8	9	7	5
	1	4	2	7	3	5	8	9	6
	1	3	2	4	5	7	6	8	9
	1	2	6	5	3	8	4	9	7
	3	1	2	4	5	6	9	8	7
	1	2	3	6	4	8	9	7	5
	3	1	2	5	6	4	8	9	7
	2	1	4	5	3	9	6	8	7
	2	1	3	4	5	7	9	6	8
	1	2	4	7	3	5	8	9	6
	2	1	4	5	3	7	9	6	8
	3	1	4	6	2	9	7	8	5
	2	4	1	3	5	8	7	9	6
	1	3	2	5	6	7	9	8	4
	2	1	4	7	6	5	8	9	3
	3	1	2	4	5	7	9	8	6
	2	1	3	6	5	8	9	7	4
	2	4	1	6	4	7	8	9	5
	1	3	2	4	5	6	7	8	9
	3	1	2	5	7	4	9	8	6
	1	2	5	7	4	6	8	9	3
	1	2	3	5	4	7	9	8	6
	2	1	4	7	6	5	8	9	3
	2	1	3	6	7	8	9	4	5
	2	1	4	7	3	5	6	8	9
	4	1	2	3	5	7	9	8	6
	2	1	4	9	3	7	5	6	8
	1	2	3	6	4	9	7	8	5
	2	1	3	6	4	8	9	5	7
	1	3	2	6	4	5	7	8	9
	1	2	4	7	3	5	8	9	6
	2	1	3	5	4	7	9	6	8
均值	2.0274	2.05479	3.02055	5.28767	4.4726	6.62329	7.83562	7.61644	6.07534
赋值	1	2	3	5	4	7	9	8	6

## Sheet: X5
Easy to become outdated	S1Emotion exchanging	S2Creating atmosphere	S3Mood regulation	S4Mentality guidance	S5Catering to wishes	S6Inducing behaviors	S7Labeling site	S8 Building cognition	S9 Resonating with movie lines
	8	6	1	3	5	2	4	7	9
	7	9	3	2	1	5	8	4	6
	9	7	1	5	3	2	4	6	8
	8	5	2	7	6	1	4	3	9
	8	7	3	4	1	2	5	6	9
	7	9	1	5	2	3	4	6	8
	9	7	1	5	3	2	4	8	6
	9	1	4	6	2	3	8	5	7
	6	8	1	5	3	2	4	9	7
	8	6	1	5	3	2	4	7	9
	9	7	3	5	1	4	2	6	8
	6	7	1	5	3	2	4	8	9
	9	1	3	9	4	2	7	8	6
	8	9	1	5	3	2	4	6	7
	8	9	4	6	2	3	1	5	7
	8	6	3	2	1	4	5	7	9
	6	8	1	5	3	2	4	9	7
	9	7	1	5	4	2	3	6	8
	7	9	4	3	5	1	2	8	6
	7	8	1	5	3	2	4	6	9
	9	6	5	3	1	4	2	7	8
	8	5	3	6	4	1	2	7	9
	6	8	1	5	3	2	4	9	7
	7	9	1	3	5	2	6	4	8
	8	7	4	6	3	1	2	5	9
	9	3	2	4	7	1	6	5	8
	8	6	2	5	4	1	3	7	9
	7	9	1	5	3	2	4	6	8
	7	9	4	2	6	5	1	3	8
	9	8	1	6	3	2	4	5	7
	7	5	1	8	3	2	4	6	9
	9	6	4	2	3	5	1	8	7
	8	7	1	3	4	6	5	2	9
	9	7	1	8	3	2	4	6	5
	9	6	3	4	2	1	5	8	7
	7	9	2	5	3	1	6	4	8
	9	7	1	6	3	2	4	5	8
	9	8	1	5	3	2	4	6	7
	7	9	5	1	4	2	3	8	6
	8	9	2	3	4	1	5	6	7
	6	8	1	5	3	2	4	9	7
	8	6	2	4	3	1	5	7	9
	7	9	2	3	5	1	6	4	8
	9	7	3	5	1	2	4	6	8
	8	6	1	4	5	2	3	7	9
	6	8	1	5	3	2	4	7	9
	7	9	1	2	6	5	4	3	8
	8	5	1	7	2	3	6	4	9
	8	9	1	5	3	2	4	6	7
	7	9	1	2	4	5	3	8	6
	9	8	4	6	2	3	1	5	7
	9	8	1	5	3	2	4	7	6
	7	9	3	2	1	5	6	4	8
	8	5	3	7	1	4	2	6	9
	9	7	1	5	2	4	3	6	8
	8	5	1	7	2	3	6	4	9
	8	7	4	6	2	3	1	5	9
	7	9	1	5	3	2	4	8	6
	8	9	3	6	1	4	2	5	7
	9	6	3	4	1	2	5	7	8
	8	7	2	6	4	1	3	5	9
	8	6	2	5	4	1	3	7	9
	9	8	1	3	5	2	4	6	7
	8	9	4	6	2	3	1	5	7
	9	7	1	5	4	2	3	6	8
	7	9	3	6	1	4	2	5	8
	8	5	3	7	1	2	6	4	9
	7	9	1	3	5	4	2	8	6
	6	8	1	7	3	2	4	9	5
	7	9	1	5	3	2	4	8	6
	9	8	1	5	3	2	4	6	7
	8	7	3	6	1	4	2	5	9
	8	7	3	4	1	6	5	2	9
	6	7	1	4	2	3	5	9	8
	8	9	1	5	3	2	4	7	6
	6	8	1	5	3	2	4	7	9
	7	9	1	5	3	2	4	6	8
	9	7	1	3	5	2	4	8	6
	7	6	2	5	4	3	1	8	9
	7	6	5	4	2	1	3	8	9
	8	6	3	4	2	1	5	7	9
	7	9	2	3	5	1	6	4	8
	8	7	1	5	3	2	4	6	9
	6	7	1	5	3	2	4	9	8
	9	8	1	4	3	2	5	6	7
	7	9	2	6	4	3	1	5	8
	6	9	3	5	1	4	2	8	7
	8	3	7	6	1	4	5	2	9
	8	5	2	7	6	1	3	4	9
	7	9	4	3	5	1	2	8	6
	9	8	1	7	3	2	4	6	5
	8	6	2	3	1	4	5	7	9
	9	7	1	5	4	2	3	6	8
	7	9	4	2	1	5	1	3	8
	7	5	4	6	2	3	1	9	8
	8	6	2	3	5	1	4	7	9
	7	9	2	6	3	1	4	5	8
	8	5	1	4	2	3	6	7	9
	8	9	3	6	2	4	1	5	7
	9	7	1	5	2	3	4	6	8
	7	9	4	2	6	3	1	5	8
	9	8	1	5	2	3	4	6	7
	7	9	1	5	3	2	4	6	8
	6	8	2	7	3	1	4	9	5
	9	6	1	4	3	2	5	7	8
	7	9	2	3	4	1	6	5	8
	9	7	3	5	2	1	4	6	8
	9	1	4	6	2	3	8	5	7
	7	9	4	6	2	3	1	5	8
	8	6	2	3	1	4	5	7	9
	9	7	3	5	1	2	4	8	6
	7	9	1	3	4	2	6	5	8
	8	9	2	5	3	1	6	4	7
	6	5	4	7	2	3	1	9	8
	9	7	1	5	3	2	4	6	8
	7	9	1	2	6	5	4	3	8
	8	6	1	7	2	3	5	4	9
	9	6	3	4	1	2	5	8	7
	6	8	1	5	3	2	4	7	9
	9	7	3	5	1	2	4	6	8
	8	9	1	7	3	2	4	6	5
	8	6	2	7	5	3	1	4	9
	9	7	1	4	3	2	5	6	8
	7	8	3	6	2	4	1	5	9
	8	9	1	5	3	2	4	6	7
	9	6	2	4	5	3	1	8	7
	8	5	1	7	2	3	6	4	9
	9	8	1	5	3	2	4	6	7
	7	5	2	6	4	3	1	8	9
	7	6	2	4	5	1	3	8	9
	8	4	3	6	2	1	5	7	9
	8	9	2	3	5	1	6	4	7
	9	6	1	4	3	2	5	7	8
	6	8	1	5	3	2	4	9	7
	9	4	1	6	2	3	8	5	7
	7	9	1	3	4	5	6	2	8
	7	9	2	6	3	1	5	4	8
	8	6	1	3	5	2	4	7	9
	7	9	3	5	1	2	4	8	6
	7	8	1	5	3	2	4	9	6
	8	5	2	3	6	1	4	7	9
	9	7	3	6	1	2	4	5	8
	6	9	1	5	3	2	4	7	8
	8	5	1	2	4	3	6	7	9
	8	6	3	7	2	5	1	4	9
	9	8	2	5	3	1	4	6	7
均值	7.79452	7.17808	2.0274	4.78767	3	2.43836	3.86301	6.12329	7.78082
赋值	9	7	1	5	3	2	4	6	8

## Sheet: X6
Enhancing visitors’ experiences	S1Emotion exchanging	S2Creating atmosphere	S3Mood regulation	S4Mentality guidance	S5Catering to wishes	S6Inducing behaviors	S7Labeling site	S8 Building cognition	S9 Resonating with movie lines
	8	7	6	9	5	4	2	3	1
	7	6	9	8	4	5	2	1	3
	7	9	8	5	6	4	1	3	2
	9	8	7	5	6	3	1	2	4
	8	9	7	5	4	6	1	3	2
	8	7	9	5	6	4	3	2	1
	7	8	6	9	5	3	2	1	4
	8	7	9	6	4	5	2	1	3
	7	6	9	8	3	1	2	4	5
	8	7	6	9	5	4	2	1	3
	4	8	9	7	6	5	1	3	2
	5	9	8	8	7	4	3	2	1
	7	8	9	5	6	4	2	1	3
	9	8	7	4	5	6	3	2	1
	4	9	8	7	6	5	1	2	3
	7	8	5	6	9	1	4	2	3
	8	7	9	6	1	4	3	5	2
	7	6	9	8	5	2	3	4	1
	6	8	9	7	3	4	2	1	5
	6	9	8	7	4	5	1	2	3
	7	9	8	6	5	2	3	4	1
	9	8	7	5	6	2	1	4	3
	7	9	8	4	1	6	5	2	3
	6	7	9	8	2	4	3	5	1
	8	7	5	6	9	1	4	2	3
	7	9	8	6	4	5	1	3	2
	9	8	7	5	6	3	2	1	4
	8	7	5	4	9	6	1	2	3
	8	7	9	5	6	4	2	1	3
	7	9	8	5	6	4	1	2	3
	7	6	9	8	4	5	3	2	1
	6	5	9	7	8	4	2	1	3
	6	9	8	7	5	4	3	2	1
	7	8	6	9	5	3	2	1	4
	8	7	9	5	6	4	2	1	3
	5	8	9	7	6	3	1	2	4
	7	9	8	4	5	6	3	2	1
	8	7	5	6	9	4	2	1	3
	6	7	9	8	4	5	2	3	1
	9	7	8	5	4	6	1	3	2
	6	8	9	7	4	5	2	1	3
	5	7	9	8	6	3	1	2	4
	8	9	7	4	5	1	3	2	6
	8	7	9	4	1	6	3	5	2
	7	6	9	8	5	2	3	1	4
	9	8	7	5	6	1	2	4	3
	7	9	8	4	1	6	2	5	3
	8	7	5	4	9	6	1	3	2
	8	7	9	5	6	4	2	1	3
	7	8	6	9	4	3	2	1	5
	8	7	9	5	6	4	1	2	3
	6	7	8	5	9	4	2	1	3
	8	7	6	9	4	5	3	2	1
	9	8	7	5	6	3	1	2	4
	7	8	6	9	5	1	2	3	4
	7	6	9	8	3	5	2	4	1
	8	6	7	9	5	4	1	2	3
	7	8	9	5	6	4	2	1	3
	8	7	6	5	9	1	4	2	3
	8	7	9	6	1	4	5	3	2
	7	6	9	8	5	2	3	4	1
	7	9	8	4	2	6	1	5	3
	6	7	9	8	2	4	3	1	5
	8	7	5	6	9	3	4	2	1
	7	9	6	8	4	5	1	3	2
	8	7	9	5	6	4	2	1	3
	7	9	8	5	6	4	2	1	3
	8	9	6	7	5	4	3	2	1
	5	7	9	8	6	3	1	2	4
	9	8	7	5	4	1	3	2	6
	7	9	8	6	1	4	5	2	3
	8	7	6	4	9	5	1	3	2
	7	6	9	8	4	5	2	1	3
	7	9	8	5	6	4	1	3	2
	3	8	9	7	6	5	1	2	4
	8	6	9	7	3	4	2	1	5
	8	7	5	4	9	6	1	2	3
	8	7	9	5	6	4	2	1	3
	7	9	8	5	4	6	2	1	3
	8	7	6	9	5	3	1	2	4
	8	7	5	6	9	2	3	1	4
	7	6	9	8	4	5	2	3	1
	9	8	7	4	5	1	3	2	6
	8	7	9	5	1	6	4	3	2
	7	6	9	8	5	2	1	3	4
	8	7	6	9	4	3	2	1	5
	9	8	7	5	6	3	1	2	4
	7	8	6	9	5	1	2	3	4
	5	7	9	8	6	4	1	2	3
	7	9	8	4	2	6	1	5	3
	4	8	9	7	6	5	1	3	2
	8	9	6	7	5	4	3	2	1
	6	8	7	9	5	3	2	1	4
	8	7	5	9	6	4	2	1	3
	9	8	7	4	6	5	2	3	1
	8	7	9	6	3	4	5	1	2
	7	9	8	4	1	6	5	2	3
	7	6	9	8	4	5	3	2	1
	9	6	7	8	5	3	1	2	4
	7	9	8	4	5	6	2	3	1
	9	8	7	4	5	1	2	3	6
	8	7	9	4	1	6	5	3	2
	7	8	5	4	9	6	1	3	2
	8	7	6	9	3	5	4	2	1
	8	6	7	9	4	5	2	1	3
	7	6	9	8	2	4	3	1	5
	8	7	5	6	9	3	4	2	1
	5	7	9	8	6	3	1	2	4
	7	8	6	4	9	5	1	3	2
	8	7	6	4	9	5	1	2	3
	8	7	9	5	6	3	2	1	4
	7	6	9	8	5	4	2	3	1
	9	8	7	5	6	1	3	2	4
	6	8	9	7	4	5	1	2	3
	7	8	9	5	6	4	2	3	1
	7	9	6	8	5	3	1	2	4
	9	6	7	8	2	4	3	5	1
	8	7	6	5	9	1	4	2	3
	7	6	9	8	5	4	3	2	1
	7	8	9	6	4	5	1	3	2
	9	6	8	7	3	4	2	1	5
	6	9	8	7	5	4	2	3	1
	7	5	9	8	6	3	1	2	4
	7	9	8	4	1	6	2	5	3
	8	7	6	9	5	1	2	3	4
	7	6	9	8	3	5	4	2	1
	6	7	9	8	2	4	1	3	5
	7	9	8	6	1	4	5	2	3
	7	9	8	5	6	4	2	1	3
	9	8	7	5	6	3	1	2	4
	7	8	6	9	5	1	2	3	4
	9	7	8	4	6	5	3	2	1
	7	8	5	9	4	6	1	3	2
	8	7	9	5	6	4	2	1	3
	8	6	7	9	4	3	2	1	5
	9	8	7	5	6	3	1	2	4
	8	7	9	5	6	4	2	1	3
	9	8	7	6	4	5	3	2	1
	8	9	7	4	5	6	2	3	1
	9	8	7	4	5	1	3	2	6
	7	8	6	4	9	5	1	3	2
	8	7	6	4	9	5	1	2	3
	6	8	9	7	5	4	3	2	1
	7	8	9	6	4	5	3	1	2
	7	9	8	4	1	6	2	5	3
	5	8	9	7	6	4	1	2	4
平均	7.32877	7.53425	7.64384	6.28767	5.05479	3.93151	2.16438	2.24658	2.82877
赋值	7	8	9	6	5	4	1	2	3

## Sheet: X7
Promoting emotional expression	S1Emotion exchanging	S2Creating atmosphere	S3Mood regulation	S4Mentality guidance	S5Catering to wishes	S6Inducing behaviors	S7Labeling site	S8 Building cognition	S9 Resonating with movie lines
	8	9	7	4	3	5	2	1	6
	9	6	8	7	4	3	1	2	5
	7	8	9	5	6	1	3	2	4
	8	9	7	6	5	1	3	4	2
	7	8	9	5	6	2	1	3	4
	6	7	9	8	3	4	1	2	5
	7	6	9	8	5	3	2	1	4
	9	8	7	6	4	5	1	2	3
	6	9	8	5	7	4	1	2	3
	8	7	9	6	5	3	1	2	4
	6	9	8	7	5	2	3	1	4
	7	6	9	8	3	4	1	2	5
	8	9	7	4	3	5	2	1	6
	6	8	9	7	4	3	1	2	5
	8	5	9	4	7	1	3	2	6
	5	9	7	8	6	4	1	2	3
	6	9	8	7	4	2	1	3	5
	9	7	8	6	3	5	2	1	4
	7	8	9	6	4	2	1	3	5
	8	5	9	7	6	2	1	4	3
	9	8	7	6	5	4	1	3	2
	7	6	9	8	5	2	4	1	3
	6	8	9	7	4	3	2	1	5
	8	9	7	6	5	1	3	4	2
	8	7	6	9	3	4	2	5	1
	7	9	8	5	6	4	1	2	3
	5	7	9	6	8	4	3	1	2
	9	7	8	4	2	5	1	3	6
	6	9	7	8	5	3	2	1	4
	7	5	9	8	6	1	2	4	3
	8	6	9	5	7	2	3	1	4
	6	9	8	4	7	5	1	2	3
	7	8	9	5	6	2	1	3	4
	9	6	8	7	4	3	1	2	5
	8	6	9	7	4	3	2	1	5
	7	8	9	5	6	3	2	1	4
	8	6	9	7	4	2	1	3	5
	7	9	9	5	6	4	1	2	3
	9	7	8	6	4	3	1	2	5
	8	6	9	5	7	1	3	4	2
	8	9	7	3	6	5	2	1	4
	8	5	9	7	6	2	1	4	3
	8	7	9	6	5	3	1	2	4
	7	9	8	4	5	1	3	4	2
	9	8	7	6	5	4	2	1	3
	9	7	8	4	3	5	1	2	6
	8	5	9	7	3	1	2	4	6
	8	9	7	5	6	2	1	3	4
	7	9	8	6	4	3	1	2	5
	9	7	8	5	6	2	1	3	4
	8	7	9	6	5	4	3	1	2
	7	9	8	5	6	1	2	3	4
	6	9	7	8	5	4	1	2	3
	8	9	7	4	3	1	2	5	6
	7	8	9	5	4	2	1	3	6
	8	7	9	4	6	2	1	3	5
	9	7	8	6	5	4	1	3	2
	8	6	9	7	4	5	1	3	4
	9	8	7	6	4	5	2	1	3
	6	5	9	8	7	1	3	4	2
	8	6	9	4	7	1	3	2	5
	7	9	8	5	6	4	1	3	2
	9	6	8	7	5	4	3	1	2
	9	7	8	6	3	5	2	1	4
	8	6	9	7	3	5	1	4	2
	7	8	9	5	4	3	2	1	6
	8	7	9	4	6	5	1	3	2
	7	9	8	6	3	4	1	2	5
	8	6	9	7	4	2	3	1	5
	8	9	7	5	4	3	2	1	6
	9	7	8	6	5	1	3	4	2
	7	9	8	5	6	1	3	2	4
	8	7	9	4	5	3	1	2	6
	8	9	7	4	5	3	2	1	6
	7	8	9	5	6	1	2	3	4
	7	8	9	5	6	2	1	4	3
	6	7	9	8	5	3	2	1	4
	6	8	9	5	7	4	1	2	3
	7	6	9	8	3	4	1	2	5
	8	5	9	4	7	1	3	2	6
	9	7	8	6	3	4	2	1	5
	8	5	9	6	7	2	1	4	3
	8	6	9	7	4	3	2	1	5
	7	8	9	5	6	4	1	2	3
	7	5	9	6	8	4	3	1	2
	7	9	8	5	6	2	1	3	4
	8	6	9	4	7	2	1	3	5
	9	7	8	6	4	1	3	2	5
	8	7	9	6	5	3	1	4	2
	7	5	9	8	3	1	2	4	6
	9	7	8	6	4	3	1	2	5
	7	8	9	5	6	1	2	3	4
	7	8	9	4	5	2	1	3	6
	8	6	9	7	4	5	1	4	3
	6	8	9	4	7	1	3	2	5
	9	6	7	8	5	4	3	1	2
	8	6	9	7	5	3	1	4	2
	8	7	9	4	6	5	1	2	3
	6	8	9	7	4	2	3	1	5
	9	7	8	6	5	1	3	2	4
	7	8	9	4	5	3	1	2	6
	9	6	8	7	4	3	1	2	5
	8	9	7	5	6	1	3	4	2
	6	7	9	8	4	3	1	2	5
	9	8	7	6	4	5	2	1	3
	8	7	9	6	3	5	1	2	4
	6	9	8	5	7	2	3	1	4
	9	8	7	4	3	5	2	1	6
	5	7	9	8	6	4	1	2	3
	7	8	9	4	6	2	1	3	5
	7	6	9	8	5	4	2	1	3
	8	9	7	6	5	1	3	2	4
	8	7	6	9	3	4	2	1	5
	7	5	8	9	6	1	2	4	3
	8	6	9	7	5	2	3	1	4
	8	6	9	7	3	4	2	1	5
	8	6	9	5	7	3	1	4	2
	8	9	7	3	6	5	2	1	4
	7	9	8	4	5	1	3	2	4
	8	6	9	7	4	3	1	2	5
	6	8	9	7	4	2	1	3	5
	9	8	7	5	6	4	1	3	2
	9	7	8	4	5	5	1	3	6
	7	8	9	5	6	4	1	3	2
	9	8	7	6	3	5	2	1	4
	7	8	9	4	5	3	2	1	6
	7	9	8	6	4	3	1	2	5
	8	9	7	4	5	3	2	1	6
	7	8	9	5	6	1	3	2	4
	9	6	7	8	5	3	2	1	4
	6	8	9	4	7	5	1	2	3
	9	6	7	8	4	3	1	2	5
	7	8	9	6	5	3	2	1	4
	7	9	9	5	6	4	2	1	3
	8	5	9	7	6	2	1	3	4
	6	7	9	8	5	4	1	2	3
	8	9	7	4	3	2	1	5	6
	8	7	9	4	6	2	3	1	5
	9	7	8	6	5	4	1	2	3
	6	8	9	5	7	1	3	4	2
	9	7	8	6	5	4	2	1	3
	9	7	8	4	5	3	1	2	6
	8	9	7	5	6	2	1	4	3
	9	7	8	6	5	2	1	3	4
	7	8	9	6	5	4	3	1	2
	9	8	7	6	4	5	2	1	3
平均	7.61644	7.36986	8.29452	5.83562	4.99315	2.96575	1.73973	2.23973	3.97945
赋值	8	7	9	6	5	3	1	2	4

## Sheet: X8
Obstructing recreational activities	S1Emotion exchanging	S2Creating atmosphere	S3Mood regulation	S4Mentality guidance	S5Catering to wishes	S6Inducing behaviors	S7Labeling site	S8 Building cognition	S9 Resonating with movie lines
	1	2	6	4	7	9	5	3	8
	4	1	2	5	8	7	3	6	9
	3	1	5	7	8	9	2	4	6
	2	3	4	9	6	7	1	5	8
	5	1	7	6	8	9	3	2	4
	2	4	1	7	9	8	3	5	6
	3	2	4	5	8	9	1	7	6
	1	2	5	6	7	9	3	4	8
	3	1	2	5	8	9	4	6	7
	1	3	5	6	8	7	2	4	9
	3	1	4	8	6	9	2	5	7
	4	2	1	9	7	6	3	5	8
	2	3	5	7	8	9	1	4	6
	5	1	6	4	9	8	3	2	7
	1	2	3	8	6	7	4	5	9
	2	1	5	7	8	9	3	4	6
	3	2	4	6	7	9	1	5	8
	4	3	2	9	8	7	1	5	6
	2	1	7	6	9	8	3	5	4
	1	2	5	8	6	7	3	4	9
	3	1	6	4	9	8	2	5	7
	5	1	4	9	8	6	2	3	7
	1	2	5	7	8	9	4	3	6
	2	3	4	5	7	9	1	6	8
	4	1	2	7	8	9	5	3	6
	3	2	5	6	8	7	1	4	9
	1	2	6	5	7	9	3	4	8
	4	3	2	7	9	8	1	5	6
	1	3	5	8	6	7	2	4	9
	3	4	1	7	8	9	2	5	6
	4	1	2	5	8	7	3	6	9
	3	2	5	6	9	8	1	4	7
	1	2	6	4	7	9	3	5	8
	3	1	5	7	8	9	2	4	6
	2	3	7	8	6	9	1	5	4
	4	1	3	7	9	8	2	5	6
	5	1	4	9	8	6	2	3	7
	1	2	3	5	7	9	4	6	8
	2	3	4	8	6	7	1	5	9
	1	2	6	5	7	9	3	4	8
	1	3	5	6	8	7	2	4	9
	2	1	3	7	9	8	4	5	6
	1	2	4	8	6	7	5	3	9
	2	3	4	5	9	7	1	6	8
	4	1	2	7	8	9	5	3	6
	2	3	4	5	7	9	1	8	6
	1	2	5	6	7	9	3	4	8
	3	1	7	6	9	8	2	4	5
	4	3	2	5	7	9	1	6	8
	1	2	3	8	6	7	4	5	9
	3	2	5	6	7	9	1	4	8
	1	2	6	4	8	7	3	5	9
	6	1	2	4	7	9	5	3	8
	5	4	1	6	8	7	3	2	9
	2	1	3	8	6	9	4	7	5
	1	2	5	6	9	8	3	4	7
	2	1	6	4	8	7	3	5	9
	3	1	4	5	7	9	2	6	8
	3	2	5	7	9	8	1	4	6
	1	2	6	4	7	8	3	5	9
	2	1	5	6	8	7	3	4	9
	1	2	3	6	7	9	4	5	8
	2	3	4	7	8	9	1	6	5
	1	2	3	6	8	7	4	5	9
	2	3	5	6	7	9	1	4	8
	3	1	4	5	8	7	2	6	9
	2	3	6	4	9	8	1	7	5
	1	3	2	7	8	9	4	5	6
	1	2	3	5	9	8	4	6	7
	4	1	2	9	8	6	3	7	5
	3	1	5	6	7	9	2	4	8
	2	1	7	6	9	8	3	5	4
	1	3	5	7	8	9	2	4	6
	1	4	6	2	7	9	5	3	8
	3	2	4	9	6	8	1	5	7
	3	1	5	4	8	9	2	7	6
	2	3	4	6	8	7	1	5	9
	4	2	1	9	7	5	3	6	8
	2	4	5	7	8	9	1	3	6
	1	3	2	8	6	7	5	4	9
	2	3	4	6	7	9	1	5	8
	4	2	3	9	8	7	1	5	6
	5	1	6	4	9	8	2	3	7
	1	2	4	7	8	9	3	5	6
	4	2	1	7	8	9	6	3	5
	3	2	5	6	7	8	1	4	9
	1	3	4	8	7	6	2	5	9
	2	1	4	6	8	7	3	5	9
	1	2	5	4	7	9	3	6	8
	2	3	7	8	6	9	1	4	5
	4	1	3	5	9	8	2	7	6
	2	3	5	8	6	7	1	5	9
	3	1	2	6	9	8	4	5	7
	2	3	4	6	9	5	1	7	8
	2	3	6	5	7	9	1	8	4
	1	2	4	6	7	9	3	5	8
	3	4	2	5	7	8	1	6	9
	1	3	2	8	6	7	4	5	9
	4	1	2	6	7	9	5	3	8
	1	2	6	5	9	8	3	4	7
	3	2	4	5	7	9	1	6	8
	1	3	6	4	7	8	2	5	9
	2	1	5	7	8	6	3	4	9
	1	2	3	4	8	7	6	5	9
	2	3	4	6	9	8	1	5	7
	1	4	2	8	9	6	3	7	5
	2	1	6	7	9	8	3	4	5
	4	1	2	5	7	8	3	6	9
	3	1	6	7	8	9	5	2	4
	2	1	3	5	8	7	4	6	9
	3	2	4	8	6	9	1	5	7
	4	1	6	5	9	7	3	2	8
	2	1	6	7	9	8	3	5	4
	1	2	4	9	8	6	5	3	7
	2	3	4	5	9	8	1	7	6
	1	2	5	6	9	8	3	4	7
	3	1	4	8	9	6	2	5	7
	1	2	5	6	8	7	3	4	9
	4	1	2	5	8	9	7	3	6
	2	3	5	6	7	9	1	4	8
	4	2	3	4	8	7	1	5	9
	2	1	3	8	7	9	4	6	5
	1	2	5	7	9	8	3	4	6
	2	3	5	7	6	9	1	4	8
	3	4	1	5	8	7	2	6	9
	3	1	5	6	4	9	2	7	8
	2	3	5	7	8	9	1	4	6
	3	1	6	7	8	9	2	4	5
	2	3	1	7	9	8	4	5	6
	1	2	5	4	7	9	3	6	8
	2	1	5	6	8	9	3	4	7
	1	2	5	8	7	6	3	4	9
	2	3	4	5	9	8	1	6	7
	3	2	6	5	7	9	1	4	8
	2	4	1	7	8	9	3	5	6
	3	1	5	7	9	8	2	4	6
	1	2	4	5	7	9	3	6	8
	2	1	5	6	7	9	3	4	8
	1	2	4	7	6	8	5	3	9
	2	3	7	6	9	8	1	4	5
	5	2	1	6	8	7	3	4	9
	2	1	5	4	8	7	3	6	9
	1	2	5	6	7	9	3	4	8
	1	3	2	7	8	9	4	6	5
	3	1	4	7	8	9	2	6	5
	1	2	3	5	9	7	4	6	8
平均	2.33562	2.03425	4.11644	6.23288	7.68493	8.02055	2.59589	4.73973	7.23288
值	2	1	4	6	8	9	3	5	7

## Sheet: X9
Promoting negative experiences	S1Emotion exchanging	S2Creating atmosphere	S3Mood regulation	S4Mentality guidance	S5Catering to wishes	S6Inducing behaviors	S7Labeling site	S8 Building cognition	S9 Resonating with movie lines
	5	4	1	7	6	8	2	3	9
	5	2	3	6	7	9	1	5	8
	4	3	2	8	5	9	1	4	7
	6	3	1	7	5	9	2	6	8
	4	3	2	7	5	8	1	4	9
	6	4	1	8	6	9	2	3	7
	5	2	3	7	5	8	1	4	9
	6	4	1	6	7	9	3	2	8
	5	3	2	6	7	8	1	5	9
	4	2	1	7	6	9	3	4	8
	5	4	2	6	7	9	1	5	8
	3	2	3	8	6	9	1	4	7
	5	3	2	7	6	9	1	4	8
	5	1	4	6	7	8	2	5	9
	3	2	1	7	6	8	3	4	9
	5	3	1	6	7	9	2	5	8
	4	3	2	8	5	9	1	4	7
	6	2	3	9	6	7	1	4	8
	5	2	1	5	6	9	3	4	8
	7	4	2	6	7	9	1	3	8
	5	3	1	7	5	8	2	4	9
	6	4	2	9	6	8	1	3	7
	5	2	4	7	5	9	1	3	8
	6	3	1	6	5	9	2	4	8
	7	2	3	5	7	9	1	6	8
	4	3	2	8	6	7	1	4	9
	5	2	1	6	7	9	3	5	8
	4	4	2	6	7	9	1	3	8
	5	2	3	5	8	9	1	4	7
	6	1	2	7	6	9	3	5	8
	4	2	3	6	7	9	1	4	8
	5	1	2	8	6	7	3	4	9
	5	4	2	7	8	9	1	5	6
	3	3	1	5	7	9	2	4	8
	6	4	3	7	6	9	1	2	8
	5	4	2	8	6	9	1	3	7
	5	1	2	6	7	8	3	4	9
	5	3	1	5	6	9	2	4	8
	7	5	2	8	3	9	1	4	7
	6	2	3	9	6	7	1	4	8
	5	1	3	9	6	7	2	4	8
	5	2	5	7	6	9	1	3	8
	4	3	2	7	6	8	1	5	9
	4	5	1	7	6	9	2	4	8
	3	3	2	8	5	9	1	4	7
	6	4	2	6	7	8	1	3	9
	5	2	1	7	6	8	3	4	9
	5	2	3	7	5	9	1	6	8
	4	1	2	8	6	9	3	5	7
	4	4	2	5	8	7	1	6	9
	3	2	1	8	6	9	3	4	7
	5	2	1	5	6	9	3	4	8
	7	2	1	5	7	8	3	4	9
	6	5	2	6	8	9	1	3	7
	4	2	3	7	5	9	1	6	8
	4	3	2	8	6	7	1	4	9
	5	2	1	8	6	9	3	4	7
	5	3	2	9	5	8	1	4	7
	6	2	3	8	6	9	1	4	7
	5	1	4	6	7	9	2	5	8
	3	3	2	5	7	8	1	6	9
	4	2	1	7	6	9	3	5	8
	4	4	2	6	7	8	1	3	9
	5	2	3	5	7	9	1	6	8
	4	1	4	7	6	9	2	5	8
	3	5	2	7	8	9	1	4	6
	3	4	2	9	6	7	1	3	8
	5	3	2	9	6	8	1	5	7
	4	3	1	5	7	9	2	4	8
	6	5	1	7	8	9	2	4	6
	3	2	3	5	7	9	1	6	8
	4	4	1	8	6	9	2	3	7
	5	6	2	7	4	8	1	3	9
	5	3	2	5	7	9	1	4	8
	6	2	4	6	8	9	1	3	7
	5	4	1	7	9	8	2	5	6
	3	4	1	5	7	9	2	3	8
	6	3	2	8	5	9	1	4	7
	6	4	2	7	5	8	1	3	9
	6	5	1	6	7	9	3	2	8
	4	2	3	7	6	9	1	4	8
	5	3	1	8	7	9	2	5	6
	4	3	2	9	6	7	1	4	8
	5	4	2	6	7	8	3	1	9
	5	2	1	8	6	7	3	4	9
	5	3	2	7	5	9	1	6	8
	4	1	2	9	5	8	3	4	7
	6	4	2	6	7	8	1	5	9
	3	5	1	7	8	9	2	4	6
	3	4	3	6	7	9	1	5	8
	2	2	1	8	6	7	3	4	9
	5	3	1	5	7	8	2	4	9
	6	4	2	9	8	6	1	3	7
	5	2	1	5	7	9	3	6	8
	4	2	5	6	7	9	1	4	8
	3	1	2	9	6	8	3	4	7
	5	2	1	6	7	8	3	4	9
	5	2	3	9	5	7	1	6	8
	4	1	6	4	7	9	2	5	8
	3	3	2	5	8	7	1	6	9
	4	5	2	9	6	8	1	3	7
	4	5	2	7	3	9	1	4	8
	6	2	5	7	6	9	3	1	8
	4	4	1	7	6	8	3	2	9
	5	4	1	5	8	7	2	6	9
	3	2	1	5	7	9	3	4	8
	6	3	2	8	5	9	1	4	7
	6	4	5	7	6	9	1	3	8
	2	2	1	6	7	8	3	4	9
	5	3	2	5	8	7	1	6	9
	4	2	1	1	5	8	3	4	9
	6	4	1	6	7	8	2	3	9
	5	3	1	9	5	7	2	6	8
	4	2	3	5	7	8	1	4	9
	6	1	2	7	6	9	3	4	8
	5	1	4	6	9	8	2	5	7
	3	4	1	7	8	6	2	3	9
	5	1	3	7	5	9	2	6	8
	4	2	3	6	7	8	1	4	9
	6	2	1	7	6	9	4	3	8
	5	1	4	5	7	8	2	6	9
	3	5	2	8	6	7	1	4	9
	3	2	3	6	8	9	1	4	7
	5	2	3	5	9	7	1	6	8
	4	4	2	6	9	7	1	3	8
	5	3	1	7	8	9	2	4	6
	5	4	1	9	6	8	2	3	7
	5	2	3	6	5	9	1	7	8
	4	4	1	8	6	9	3	2	7
	5	3	2	7	6	8	1	5	9
	4	2	4	8	6	9	1	3	7
	5	3	5	8	2	9	1	4	7
	6	2	1	6	5	9	3	4	8
	7	2	4	9	5	7	1	3	8
	6	4	2	6	7	8	1	3	9
	5	1	2	7	5	9	3	6	8
	4	2	1	6	5	9	3	4	8
	7	2	1	8	6	9	3	4	5
	7	2	1	5	6	9	3	7	8
	4	1	4	9	6	7	2	5	8
	3	4	2	6	8	9	1	3	7
	5	3	1	7	5	9	2	4	8
	6	1	2	8	6	7	3	4	9
	5	4	3	7	6	8	1	2	9
	5	4	2	8	7	9	1	3	6
	5	2	4	9	6	7	1	3	8
均值	4.75342	2.80137	2.10959	6.80822	6.31507	8.37671	1.73973	4.11644	7.94521
赋值	5	3	2	7	6	9	1	4	8

## Sheet: X10
Adjusting visitors’ mood	S1Emotion exchanging	S2Creating atmosphere	S3Mood regulation	S4Mentality guidance	S5Catering to wishes	S6Inducing behaviors	S7Labeling site	S8 Building cognition	S9 Resonating with movie lines
	5	6	9	7	8	3	2	1	4
	4	6	8	9	7	5	1	2	3
	6	4	9	8	7	5	1	3	2
	3	5	7	9	8	6	1	2	4
	6	5	9	7	8	4	2	3	1
	7	3	9	8	6	5	1	2	4
	8	5	7	6	9	2	1	4	3
	7	5	6	9	8	3	1	2	4
	6	3	9	8	7	2	1	4	5
	5	7	8	9	6	4	2	1	3
	8	5	7	9	6	2	1	4	3
	4	6	9	7	8	5	2	3	1
	8	6	7	9	5	3	2	1	4
	7	4	8	9	6	3	1	2	5
	3	6	9	8	7	4	1	2	5
	5	6	7	8	9	2	3	4	1
	4	5	8	9	7	6	1	2	3
	7	6	9	8	5	3	1	2	4
	8	4	7	6	9	5	3	2	1
	6	5	8	9	7	3	2	1	4
	4	6	7	8	9	2	1	3	5
	9	5	8	7	6	2	3	4	1
	5	6	7	8	9	4	1	2	3
	7	4	9	8	6	3	1	2	5
	9	5	8	6	7	4	3	2	1
	8	4	9	7	6	5	1	2	3
	4	6	7	8	9	3	2	1	5
	7	5	8	9	6	1	4	2	3
	8	5	9	7	6	4	3	2	1
	3	6	9	8	7	5	1	2	4
	9	5	8	7	6	3	2	4	1
	7	6	9	8	5	3	1	2	4
	5	6	8	9	7	2	1	4	3
	7	5	9	8	6	3	1	2	4
	8	5	7	6	9	4	2	1	3
	4	6	9	8	7	5	3	2	1
	6	5	9	7	8	4	2	3	1
	5	7	8	9	6	4	3	1	2
	2	4	9	8	7	6	1	3	5
	5	4	7	8	9	6	1	3	2
	6	7	9	8	5	1	3	2	4
	5	6	8	7	9	2	1	4	3
	4	5	9	8	7	6	3	2	1
	8	5	7	9	6	3	1	2	4
	6	7	9	8	5	4	2	3	1
	9	5	8	7	6	2	1	4	3
	5	3	9	8	7	4	2	1	6
	6	3	7	8	9	5	1	2	4
	5	6	9	8	7	1	2	3	4
	4	5	7	9	8	6	1	2	3
	8	4	9	7	6	5	2	1	3
	7	3	9	8	6	4	1	2	5
	3	6	7	8	9	4	2	1	5
	6	5	8	7	9	3	1	2	4
	2	6	9	8	7	5	1	3	4
	7	5	8	9	6	4	2	1	3
	8	3	7	6	9	4	1	2	5
	6	5	8	9	7	2	3	4	1
	9	5	7	8	6	4	1	2	3
	4	7	9	8	5	6	1	3	2
	7	4	9	8	6	2	1	3	5
	6	4	8	9	7	5	3	2	1
	5	3	9	8	7	6	1	2	4
	4	5	9	7	8	6	3	1	2
	8	5	7	9	6	3	1	2	4
	7	6	9	8	5	4	2	1	3
	3	6	8	9	7	5	2	1	4
	7	4	9	6	8	5	3	2	1
	5	6	8	7	9	3	1	2	4
	8	3	9	7	6	2	1	4	5
	6	5	7	8	9	3	4	1	2
	7	6	9	8	5	2	1	3	4
	6	4	7	9	8	5	3	2	1
	4	6	9	7	8	3	2	1	5
	4	6	7	9	8	5	1	3	2
	7	3	6	9	8	5	1	2	4
	5	6	9	7	8	4	2	3	1
	8	5	7	9	6	4	2	1	3
	5	4	8	9	7	6	1	3	2
	5	6	9	8	7	3	1	2	4
	8	4	7	9	6	5	3	2	1
	6	4	7	8	9	5	1	2	3
	3	6	7	8	9	4	2	1	5
	5	6	9	8	7	2	1	3	4
	8	5	9	7	6	3	1	4	2
	7	5	8	6	9	4	2	1	3
	5	6	8	9	7	4	1	3	2
	7	6	9	8	5	2	3	1	4
	6	5	9	8	7	4	2	3	1
	6	4	7	8	9	5	1	2	3
	8	5	9	7	6	4	2	1	3
	7	5	8	6	9	3	1	2	4
	8	3	7	6	9	5	1	2	4
	5	7	9	8	6	4	1	3	2
	5	4	8	9	7	6	1	2	3
	7	5	9	6	8	4	3	1	2
	6	3	8	9	7	5	2	1	4
	5	7	8	6	9	3	1	2	4
	8	5	7	9	6	3	4	1	2
	8	6	9	7	5	3	1	2	4
	6	4	8	9	7	5	1	2	3
	5	6	9	8	7	4	1	3	2
	7	3	9	8	6	4	1	2	5
	6	4	9	8	7	2	1	3	5
	8	5	7	9	6	3	1	4	2
	4	6	9	8	7	5	1	2	3
	6	5	8	7	9	3	2	1	4
	9	5	8	7	6	2	3	1	4
	7	4	9	8	6	5	1	2	3
	6	5	9	7	8	4	3	2	1
	5	6	8	9	7	3	1	4	2
	7	5	9	8	6	4	2	1	3
	5	4	8	7	9	6	1	2	3
	7	5	9	8	6	4	3	2	1
	9	5	8	7	6	3	1	4	2
	6	5	7	9	8	4	1	2	3
	3	6	8	7	9	4	2	1	5
	7	4	9	8	6	5	2	1	3
	6	5	8	9	7	2	3	1	4
	6	3	8	9	7	5	2	4	1
	5	7	9	8	6	4	2	1	3
	6	3	9	7	8	2	1	4	5
	6	4	8	9	7	5	3	2	1
	6	5	8	7	9	4	1	3	2
	8	5	9	6	7	3	1	4	2
	7	6	8	9	5	4	2	1	3
	6	4	8	9	7	2	1	3	5
	5	6	7	8	9	4	3	2	1
	7	4	8	6	9	2	1	3	5
	8	4	9	7	6	5	1	2	3
	8	5	7	6	9	4	3	2	1
	7	5	8	9	6	1	2	4	3
	8	7	9	6	5	3	1	2	4
	7	3	9	8	6	5	1	2	4
	6	4	9	7	8	5	3	2	1
	4	2	9	8	7	6	1	3	5
	5	6	8	7	9	3	1	4	2
	8	7	8	9	6	3	1	2	4
	5	3	9	8	7	6	2	1	4
	7	6	9	8	5	1	2	3	4
	8	3	9	7	6	4	1	2	5
	5	6	9	8	7	2	1	3	4
	8	5	7	9	6	4	2	1	3
	7	6	9	8	5	2	1	3	4
	6	5	8	9	7	3	1	2	4
	7	4	9	6	8	5	2	3	1
均值	6.14384	4.9726	8.20548	7.84932	7.06849	3.77397	1.66438	2.24658	3.09589
赋值	6	5	9	8	7	4	1	2	3

[truncated: 2 more sheets: X11, X12]
